# Supplementary material for: The Influence of an Extended π Electron System on the Electrochemical Properties and Oxidizing Activity of a Series of Iron(III) Porphyrazines with Bulky Pyrrolyl Substituents
Source: Molecules. 2023 Oct 22;28(20):7214. doi: 10.3390/molecules28207214 (PMC10609377; doi:10.3390/molecules28207214)
Supplement: Supplementary file 1 [file molecules-28-07214-s001.zip]

Archive with 1 entries (1 files):
- molecules-2653575-supplementary.pdf
